# Supplementary material for: Assessment of the Biological Impact of SARS-CoV-2 Genetic Variation Using an Authentic Virus Neutralisation Assay with Convalescent Plasma, Vaccinee Sera, and Standard Reagents
Source: Viruses. 2023 Feb 25;15(3):633. doi: 10.3390/v15030633 (PMC10056478; doi:10.3390/v15030633)
Supplement: Supplementary file 1 [file viruses-15-00633-s001.zip]

Archive with 3 entries (3 files):
- Coombes et al - Supplementary table and figure - final.pdf
- Supplementary Data File 1 - Illumina fasta sequences for virus stocks.fasta
- Supplementary Data File 2 - Data analysis R script.txt
