# Supplementary material for: Assessment of the Biological Impact of SARS-CoV-2 Genetic Variation Using an Authentic Virus Neutralisation Assay with Convalescent Plasma, Vaccinee Sera, and Standard Reagents
Source: Viruses. 2023 Feb 25;15(3):633. doi: 10.3390/v15030633 (PMC10056478; doi:10.3390/v15030633)
Supplement: Supplementary file 1 [file viruses-15-00633-s001.zip › Supplementary Data File 2 - Data analysis R script.txt]

### R script for analysis of panels of serum/plasma from convalescent or vaccinated individuals
### This script created by K. Bewley and N. Coombes 2021
### Crown copyright (UKHSA)

# Packages required for script
require("tidyverse")
require("ggplot2")	# For graphics
require("scales")	# For the log2 transforms and the logticks annotations
require("multcomp")
require("lme4")		# Linear Models (mixed models)
require("lmerTest")
require("broom")
require("broom.mixed")
require("gtsummary")
require("gt")
require("rcompanion")
require("beepr")

# Save the working directory and create a new folder to save the outputs of the script
# Input the location of your folder and assign to path

existingWD <- getwd()	         # save the current working directory

###################################################
# Edit below for your individual folder structure #
###################################################

path <- "path to your folder"

###########################
# End of editable section #
###########################

today <- Sys.Date()
folder <- format(today, format="%Y-%m-%d")
folder <- paste(folder,"-data",sep="")
folder <- paste(path,folder,"/",sep="")
dir.create(folder)               # create a working directory for this analysis
setwd(folder)                    

# Reads in the csv with the data for analysis which should have 3 columns ("sample", "variant", "titre")
variData <- read.table(file.choose(), sep=",", header=T)

####################################################################################
# Fix up the factor names - edit this section for different variants and/or panels #
####################################################################################

# Serum/Panel members tested
variData$sample = factor(variData$sample, c("WHO IS 20/136", "WHO WS 21/234", "WHO 21/338", "NIBSC 7", "NIBSC 24", "NIBSC 31", "NIBSC 32/33", "NIBSC 47", "NIBSC 61", "NIBSC 78", "NIBSC 80", "NIBSC 82", "NIBSC 83", "NIBSC 86"))

# Variants factors
variData$variant <- factor(variData$variant, c(
"Ancestral",
"Alpha", 
"Beta", 
"Gamma", 
"Gamma - FC", 
"Alpha + E484K",
"Zeta - FC",
"Zeta - BEI",
"Kappa",
"Delta",
"Delta - AY.1", 
"Delta - AY.4.2",
"Lambda",
"Mu",
"Omicron - BA.1",
"Omicron - BA.2",
"Omicron - BA.1.1",
"Recombinant - XF",
"Omicron - BA.2.12.1",
"Omicron - BA.4",
"Omicron - BA.5.2.1"
))

########################
# End of factor set up #
########################

#Generate datasets without standards in them so they don't contribute to fold-change calculations (as they are pools of sera)
temp <- subset(variData, sample !="WHO IS 20/136")
variData2 <- subset(temp, sample !="WHO WS 21/234")
variData3 <- subset(variData2, sample !="WHO 21/338")

# Generate datasets consisting of ONLY the standards
ISData <- subset(variData,sample=="WHO IS 20/136")
WSData <- subset(variData,sample=="WHO WS 21/234")
NewWS <- subset(variData,sample=="WHO 21/338")

# Generate a boxplot with ND50 results
ggplot(variData3, aes(y = titre, x = variant))+ 
stat_boxplot(geom ='errorbar',width=0.25, color="sienna4") + 
geom_boxplot(varwidth=F, fill="bisque", color="sienna4", outlier.shape=21, outlier.fill = "white") +
geom_point(data = ISData, aes(y = titre, x=variant), shape=24, size=3, colour="red", stroke=1) +
geom_point(data = WSData, aes(y = titre, x=variant), shape=22, size=3, colour="aquamarine3", stroke=1) +
geom_point(data = NewWS, aes(y = titre, x=variant), shape=21, size=3, colour="deepskyblue2", stroke=1) +
scale_y_continuous(trans='log2', breaks=trans_breaks('log2',function(x) 2^x)) + 
theme_bw() + 
theme(panel.grid.major.x = element_blank(),axis.text.x = element_text(angle=-50,hjust=0),
	axis.text=element_text(size=12, face="bold"), axis.title=element_text(size=12, face="bold"), 
	plot.margin=unit(c(0.5,2,0.5,0.5),"cm")) + 
ylab(expression(Titre~ND[50])) + 
xlab("Variant") +
annotation_logticks(sides="l", base=2) +
geom_hline(yintercept=20, linetype="dotted", colour="royalblue2", size=1.25)+
geom_hline(yintercept=58, linetype="dotted", colour="gray69", size=1.25)

# Save the plot as a hi-resolution .tiff file
ggsave("ND50_boxplot.tiff", 
	width = 9, height = 6, units = "in", dpi = 600)

# Statistical Tables - linear mixed-model with Tukey HSD pairwise post-hoc
# Analysis of variance (ANOVA) - ND50
nd50.fit <- lmer(log10(titre) ~ variant + (1|sample), data=variData3)
nd50.fit.glht <- glht(nd50.fit, mcp(variant="Tukey"), alternative="two.sided")

# Tidy up the output table (fold changes and significance)
table <- tidy(nd50.fit.glht)
table <- table %>% add_column(fold = 10^abs(table$estimate),.after="estimate")
table <- select(table,-term, -null.value)
# add 95% Upper and Lower Confidence limits
table.confint <- tidy(confint(nd50.fit.glht, 'estimate', level=0.95))
table <- table %>% add_column(LCL.95 = 1/(10^table.confint$conf.high),.after="fold")
table <- table %>% add_column(UCL.95 = 1/(10^table.confint$conf.low),.after="LCL.95")
table[2:8]<-round(table[2:8],3)
gtsave(gt(table),"ND50_table.rtf")

#Geometric mean table (titres)
gmt <- groupwiseGeometric(data = variData3, var = "titre", group = "variant")
gmtTable <- gmt %>% dplyr::select(c(variant,n,Geo.mean,ci.lower, ci.upper)) %>% rename(LCL.95 = ci.lower, UCL.95 = ci.upper)
gtsave(gt(gmtTable), "gmt_table.rtf")

# Get a notification when it has finished running
beep(sound = 9, expr = NULL)

setwd(existingWD)	# reset the working directory as we found it

### End of script
